# Supplementary material for: Characterization and Comparative Analysis of Gut Microbiomes in Fourteen Parrot Species
Source: Vet Sci. 2026 Feb 12;13(2):185. doi: 10.3390/vetsci13020185 (PMC12944863; doi:10.3390/vetsci13020185)
Supplement: Supplementary file 1 [file vetsci-13-00185-s001.zip]

Archive with 6 entries (6 files):
- Supplementary Figure S2.png
- Supplementary materials_Figure4_genus_legend.svg
- Supplementary materials_Figure4_order_legend.svg
- Supplementary materials_Figure4_phylum_legend.svg
- Supplementary TableS1.pdf
- Supplementary Figure S1.jpg
